# Supplementary material for: Potential Effects of Hydroelectric Dam Development in the Mekong River Basin on the Migration of Siamese Mud Carp (Henicorhynchus siamensis and H. lobatus) Elucidated by Otolith Microchemistry
Source: PLoS One. 2014 Aug 6;9(8):e103722. doi: 10.1371/journal.pone.0103722 (PMC4123893; doi:10.1371/journal.pone.0103722)
Supplement: Table S1 — Elemental ratios of the 158 water samples collected from the lower Mekong basin during 2007-2010. (XLSX) [file pone.0103722.s001.xlsx]

## Sheet: Data
Table S1. Elemental ratios of the 158 water samples collected from the lower Mekong basin during 2007-2010.
								Molar ratio to Ca (mmol/mol)
Sample ID	Site ID	Date (yyyy/mm/dd)	Site name	River	Region	Lon	Lat	Na	Mg	Mn	Zn	Sr	Ba
THA0703-01	THA-1	2007-03-01	Khong Chiam	Nam Mun	Nam Mun	105.492	15.3099	4468.21	441.643	0.209062	0.0941488	3.1478	1.40773
THA0703-06	THA-6	2007-03-01	Phibun Mangsahan	Nam Mun	Nam Mun	105.24	15.2512	4973.76	439.995	0.0334722	0.0111379	3.04499	1.21177
THA0703-07	THA-7	2007-03-01	Ubon Ratchathani	Nam Mun	Nam Mun	104.955	15.2437	5815.77	468.413	0.0996455	0.566386	3.11307	1.31039
THA0703-05	THA-5	2007-03-01	Khong Chiam	Mekong	Mekong	105.489	15.3278	593.391	349.929	0.0169483	0.00600385	2.66209	0.334443
THA0703-04	THA-4	2007-03-01	Khong Chiam	Mekong	Mekong	105.501	15.325	590.172	349.086	0.0226332	0.00531701	2.64772	0.337484
THA0703-03	THA-3	2007-03-01	Khong Chiam	Mekong	Mekong	105.51	15.3246	592.097	350.242	0.316405	0.018352	2.62633	0.354004
THA0705-06	RS (St 6)	2007-05-01	Rasi Salai Dam	Nam Mun	Nam Mun	104.099	15.344	9792.11	406.592	1.76378	0.750828	4.96346	1.44942
THA0705-02	HH (St 2)	2007-05-01	Hua-Haew	Nam Mun	Nam Mun	105.466	15.2883	4906.01	473.491	0.289629	0.957146	3.71717	1.54729
THA0705-04	WY (St 4)	2007-05-01	Wangyang (Nam Chi confl.)	Nam Mun	Nam Mun	104.715	15.1811	5056.9	439.654	0.450548	0.832374	3.46129	1.59076
MUN0711-06	RS (St 6)	2007-11-01	Rasi Salai Dam	Nam Mun	Nam Mun	104.099	15.344	6672.9	454.741	3.24219	0.545539	3.37826	1.31539
MUN0711-01	KC (St 1)	2007-11-01	Khone Chiam	Nam Mun	Nam Mun	105.493	15.3109	4650.42	441.661	0.170147	0.858965	3.0623	1.35042
MUN0711-02	HH (St 2)	2007-11-01	Hua-Haew	Nam Mun	Nam Mun	105.466	15.2883	4589.24	440.608	1.662	0.556684	3.07739	1.34214
MUN0711-03	SP (St 3)	2007-11-01	Kaen Sapue	Nam Mun	Nam Mun	105.256	15.2358	4564.85	440.165	0.672786	0.626721	3.05744	1.36139
MUN0711-04	WY (St 4)	2007-11-01	Wangyang (Nam Chi confl.)	Nam Mun	Nam Mun	104.715	15.1811	6577.41	459.089	5.13133	1.47063	3.42027	1.33879
MUN0803-06	RS (St 6)	2008-03-08	Rasi Salai Dam	Nam Mun	Nam Mun	104.099	15.344	7253.34	500.458	0.128849	0.681	3.734	1.04346
MUN0803-01	KC (St 1)	2008-03-08	Khone Chiam	Nam Mun	Nam Mun	105.493	15.3109	2961.23	422.274	0.712453	1.53897	2.9082	1.37484
MUN0803-02	HH (St 2)	2008-03-08	Hua-Haew	Nam Mun	Nam Mun	105.466	15.2883	2898.61	409.135	0.311984	1.10586	3.01221	1.36654
MUN0803-03	SP (St 3)	2008-03-08	Kaen Sapue	Nam Mun	Nam Mun	105.256	15.2358	3026.13	425.105	1.09671	0.877826	2.90983	1.20856
MUN0803-04	WY (St 4)	2008-03-08	Wangyang (Nam Chi confl.)	Nam Mun	Nam Mun	104.715	15.1811	3992.65	429.275	1.4416	0.917476	2.94117	1.36842
CAM0805-20	CAM-20	2008-05-01	near Stung Treng	Xe Kong	Sekong	106.048	13.5608	819.843	796.529	0.284918	1.62302	3.22466	1.36066
CAM0805-21	CAM-21	2008-05-01	near Stung Treng	Xe Kong	Sekong	106.006	13.5439	1440.6	921.224	0.211751	1.33392	4.22743	1.41773
CAM0805-07	CAM-7	2008-05-01	Stung Treng Port	Xe Kong	Sekong	105.971	13.5335	1769.48	990.027	0.904088	6.01253	4.68801	1.78168
CAM0805-11	CAM-11	2008-05-01	Muang Khong	Mekong	Mekong	105.844	14.09	838.677	401.372	0.0342876	0.194428	3.1154	0.496462
CAM0805-10	CAM-10	2008-05-01	below Khone Falls	Mekong	Mekong	105.993	13.9221	827.294	395.418	0.0288754	0.229956	3.09839	0.480587
CAM0805-09	CAM-9	2008-05-01	below Khone Falls	Mekong	Mekong	106.036	13.6657	808.882	394.786	0.0292752	0.226399	3.09629	0.490331
CAM0805-08	CAM-8	2008-05-01	Stung Treng	Mekong	Mekong	105.961	13.5428	809.117	396.709	0.0415221	0.286255	3.10926	0.488876
CAM0805-03	CAM-3	2008-05-01	Phumi Chhlong	Mekong	Mekong	106.019	12.2756	865.679	430.937	0.109939	1.40212	3.12317	0.522989
CAM0805-01	CAM-1	2008-05-01	Kampong Cham	Mekong	Mekong	105.475	11.9847	793.893	421.098	0.0243472	0.292603	3.08231	0.490358
CAM0805-23	CAM-23	2008-05-01	Phnom Penh	Mekong	Mekong	104.948	11.569	808.713	429.062	0.0350863	0.233031	3.08638	0.534076
LAO0806-05	LAO-5	2008-06-08	Luang Prabang Upstream	Mekong	Mekong	102.201	20.0591	541.373	369.883	0.0154574	0.0177933	3.2421	0.429149
LAO0806-06	LAO-6	2008-06-08	Luang Prabang Downstream	Mekong	Mekong	102.121	19.8846	493.214	356.781	0.0185332	0.0193262	2.91206	0.434906
THA0807-06	RS (St 6)	2008-07-08	Rasi Salai Dam	Nam Mun	Nam Mun	104.099	15.344	6404.38	440.793	0.83344	0.0212503	3.57048	1.1681
THA0807-03	KC (St 1)	2008-07-08	Khone Chiam	Nam Mun	Nam Mun	105.493	15.3109	3641.85	440.694	0.108997	0.0369676	3.0685	1.28479
THA0807-02	HH (St 2)	2008-07-08	Hua-Haew	Nam Mun	Nam Mun	105.466	15.2883	3624.78	440.382	0.128361	0.034639	3.03092	1.28432
THA0807-01	SP (St 3)	2008-07-08	Kaen Sapue	Nam Mun	Nam Mun	105.256	15.2358	3630.57	441.834	0.106761	0.0397352	3.06301	1.22582
THA0807-04	WY (St 4)	2008-07-08	Wangyang (Nam Chi confl.)	Nam Mun	Nam Mun	104.715	15.1811	5673.96	444.411	0.57162	0.103886	3.52545	1.24312
LAO0807-07	LAO-13	2008-07-08	Sekong	Xe Kong	Sekong	106.704	15.3186	540.854	583.075	0.882741	0.115513	2.75267	0.653224
LAO0807-06	LAO-12	2008-07-08	Xe Namnoy (Xe Katamtok)	Xe Namnoy (Xe Katamtok)	Sekong	106.745	15.2272	693.837	1037.42	1.4698	0.902069	2.3225	0.556266
LAO0807-03	LAO-9	2008-07-08	Xe Kaman (Attapu)	Xe Kaman	Sekong	106.953	14.8254	624.639	723.004	0.821301	0.288304	2.22408	0.601959
LAO0807-05	LAO-11	2008-07-08	Xe Kong (Attapu upstream)	Xe Kong	Sekong	106.84	14.8061	545.891	575.823	0.329162	0.573869	2.49507	0.724146
LAO0807-04	LAO-10	2008-07-08	Xe Kong (Attapu)	Xe Kong	Sekong	106.828	14.8036	545.735	584.77	0.283469	0.109037	2.47869	0.706996
LAO0807-14	LAO-20	2008-07-08	Thakhek	Mekong	Mekong	104.803	17.3959	213.737	276.489	0.140927	0.123496	1.58068	0.317425
LAO0807-15	LAO-21	2008-07-08	Savannakhet	Mekong	Mekong	104.744	16.5621	171.365	233.346	0.078123	0.065912	1.24251	0.260048
LAO0807-02	LAO-8	2008-07-08	Pakse	Mekong	Mekong	105.779	15.1152	577.657	327.148	0.0386737	0.0232258	2.25973	0.435594
LAO0811-20	THA-25	2008-11-01	Sampong	Nam Songkhram	Nam Songkhram	104.148	17.6909	12303.5	578.036	29.3918	0.357492	3.53779	1.2267
LAO0811-18	THA-23	2008-11-01	Songkhram Mouth	Nam Songkhram	Nam Songkhram	104.462	17.6441	9659.92	579.128	16.5592	0.304593	3.24471	1.24654
LAO0811-19	THA-24	2008-11-01	Sri Songkhram	Nam Oun	Nam Songkhram	104.239	17.623	6759.17	567.859	44.257	0.164359	2.8381	1.64308
LAO0811-21	THA-26	2008-11-01	Akat Amnuai	Nam Yam	Nam Songkhram	103.981	17.5997	4174.04	512.32	6.08736	0.189049	3.37504	1.23263
THA0811-02	RS (St 6)	2008-11-01	Rasi Salai Dam	Nam Mun	Nam Mun	104.099	15.344	6116.34	466.488	1.63799	0.0680174	3.54505	1.44987
THA0811-06	KC (St 1)	2008-11-01	Khone Chiam	Nam Mun	Nam Mun	105.493	15.3109	4204.87	438.918	0.196663	0.0413733	3.15523	1.37869
THA0811-05	HH (St 2)	2008-11-01	Hua-Haew	Nam Mun	Nam Mun	105.466	15.2883	4256.03	431.578	18.6277	0.0533169	3.08555	1.37104
THA0811-04	SP (St 3)	2008-11-01	Kaen Sapue	Nam Mun	Nam Mun	105.256	15.2358	4254.09	441.076	0.984237	0.0520483	3.16703	1.37625
THA0811-01	WY (St 4)	2008-11-01	Wangyang (Nam Chi confl.)	Nam Mun	Nam Mun	104.715	15.1811	5896.66	468.754	1.11326	0.538354	3.5453	1.43729
LAO0811-06	LAO-13	2008-11-01	Sekong	Xe Kong	Sekong	106.704	15.3186	782.292	728.219	0.907368	0.205057	2.11144	0.618604
LAO0811-05	LAO-12	2008-11-01	Xe Namnoy (XeKatamtok)	Xe Namnoy (Xe Katamtok)	Sekong	106.745	15.2272	595.208	1054.84	1.09127	0.125395	2.35874	0.410245
LAO0811-02	LAO-9	2008-11-01	Xe Kaman (Attapu)	Xe Kaman	Sekong	106.953	14.8254	671.449	751.539	0.984716	0.0594635	2.36239	0.600753
LAO0811-03	LAO-11	2008-11-01	Xe Kong (Attapu upstream)	Xe Kong	Sekong	106.84	14.8061	657.684	678.755	0.502505	0.169772	2.27715	0.581897
LAO0811-04	LAO-10	2008-11-01	Xe Kong (Attapu)	Xe Kong	Sekong	106.828	14.8036	675.819	703.25	0.437945	0.147759	2.35402	0.612566
LAO0811-01	LAO-22	2008-11-01	Xe Pian (Attapu)	Xe Pian	Sekong	106.496	14.7068	1089.48	1027.31	3.17522	0.149025	3.05655	0.633783
LAO0811-17	LAO-20	2008-11-01	Thakhek	Mekong	Mekong	104.803	17.3959	387.146	339.862	0.014881	0.0564346	2.5804	0.342656
LAO0811-14	LAO-21	2008-11-01	Savannakhet	Mekong	Mekong	104.744	16.5621	411.068	306.472	0.171969	0.0424571	2.15058	0.311075
LAO0811-08	LAO-24	2008-11-01	Pakse Bridge	Mekong	Mekong	105.814	15.1063	949.322	368.585	0.0338604	0.337128	2.58548	0.476825
THA0904-02	RS (St 6)	2009-04-09	Rasi Salai Dam	Nam Mun	Nam Mun	104.099	15.344	7466.17	493.067	0.0924446	0.102221	3.6441	1.14118
THA0904-06	KC (St 1)	2009-04-09	Khone Chiam	Nam Mun	Nam Mun	105.493	15.3109	2823.23	412.443	0.18782	0.0711199	2.99719	1.29263
THA0904-05	HH (St 2)	2009-04-09	Hua-Haew	Nam Mun	Nam Mun	105.466	15.2883	2787.46	403.501	0.550262	0.085949	3.03499	1.3159
THA0904-04	SP (St 3)	2009-04-09	Kaen Sapue	Nam Mun	Nam Mun	105.256	15.2358	2829.54	417.785	0.438786	0.0399333	3.02666	1.14222
THA0904-01	WY (St 4)	2009-04-09	Wangyang (Nam Chi confl.)	Nam Mun	Nam Mun	104.715	15.1811	2633.65	419.468	0.109911	0.102506	3.05349	1.02703
CAM0904-05	TS-3	2009-04-09	Kralanh	Sreng	Tonle Sap	103.405	13.5917	1636.65	544.854	0.291805	0.11418	3.81457	1.18986
CAM0904-06	TS-5	2009-04-09	Mongkol Borei	Mongkol Borei	Tonle Sap	103.019	13.5435	1342.14	775.291	0.334124	0.032366	3.75075	0.705345
CAM0904-04	CAM-27	2009-04-09	Prek Tru	Sanker	Tonle Sap	103.673	13.2303	1422.68	811.623	0.756336	0.0289531	3.60124	0.643665
CAM0904-02	CAM-25	2009-04-09	Phnom Krom	Tonle Sap Lake	Tonle Sap	103.826	13.2293	5420.39	834.185	21.2503	0.225642	3.50319	1.38623
CAM0904-03	CAM-26	2009-04-09	Prek Tru	Tonle Sap Lake	Tonle Sap	103.7	13.2122	1469.65	818.091	1.17794	0.0314092	3.58137	0.660796
CAM0904-21	CAM-39	2009-04-09	Kouk Thlok Kraom	Chkreng	Tonle Sap	104.339	13.1247	5293.74	723.124	45.2812	1.68849	4.29825	1.66283
CAM0904-07	TS-6	2009-04-09	Battambang	Sanker	Tonle Sap	103.201	13.1058	960.366	861.147	0.207208	0.047871	3.18117	0.448465
CAM0904-20	CAM-38	2009-04-09	Kampong Thom	Sen	Tonle Sap	104.888	12.7148	1153.59	603.387	0.645744	0.407102	4.40148	1.79597
CAM0904-09	CAM-32	2009-04-09	Kanhcho	Pursat	Tonle Sap	104.094	12.6713	1511.68	1124.96	0.762861	0.299073	3.63716	1.41365
CAM0904-08	TS-7	2009-04-09	Pursat	Pursat	Tonle Sap	103.92	12.5327	1682.91	1083.15	0.436849	0.223827	3.59897	1.21678
CAM0904-10	TS-C	2009-04-09	Chnnuk Tru	Tonle Sap River	Tonle Sap	104.457	12.5176	1650.52	591.293	1.4636	0.16882	3.01174	0.867913
CAM0904-11	CAM-34	2009-04-09	Kampong Chhnang	Tonle Sap River	Tonle Sap	104.682	12.2691	1361.33	566.652	2.28562	0.108973	2.97198	0.815384
CAM0904-12	CAM-35	2009-04-09	Kaoh Chen	Tonle Sap River	Tonle Sap	104.807	11.8145	1370.56	573.55	0.265417	0.0936029	3.07202	0.816571
CAM0904-17	CAM-22	2009-04-09	Phnom Penh	Tonle Sap River	Tonle Sap	104.933	11.5703	749.068	426.537	0.0411502	0.0501125	2.80489	0.485284
CAM0904-13	CAM-36	2009-04-09	Kampi	Mekong	Mekong	106.019	12.6055	713.212	405.07	0.0704553	0.0583043	2.83648	0.439161
CAM0904-16	CAM-1	2009-04-09	Kampong Cham	Mekong	Mekong	105.475	11.9847	721.027	404.985	0.030539	0.15485	2.81947	0.422958
CAM0904-18	CAM-23	2009-04-09	Phnom Penh	Mekong	Mekong	104.948	11.569	679.915	407.335	0.0307435	0.0374099	2.80074	0.436007
SK-Aug-5	SK-5	2009-08-01	Tha Kon	Nam Songkhram	Nam Songkhram	103.919	17.8177	9127.23	600.289	15.3633	4.18901	2.77746	1.24567
SK-Aug-4	SK-4	2009-08-01	Na Thom	Nam Songkhram	Nam Songkhram	104.018	17.81	8506.68	608.029	15.5063	0.357206	2.6521	1.26523
SK-Aug-3	SK-3	2009-08-01	Ban Kha	Nam Songkhram	Nam Songkhram	104.076	17.7092	8516.71	585.795	13.0625	0.403066	2.68451	1.27417
SK-Aug-2	SK-2	2009-08-01	Tha Bo	Nam Songkhram	Nam Songkhram	104.218	17.6561	8137.81	588.565	8.71147	0.583046	2.75697	1.29828
SK-Aug-1	SK-1	2009-08-01	Chai Buri	Nam Songkhram	Nam Songkhram	104.414	17.6418	7201.24	560.735	7.18586	3.23328	2.56316	1.37621
NG-Aug-6	NG-6	2009-08-01	Phon Na Kaeo(Upper Dam)	Nam Gam	Nam Gam	104.283	17.1537	2291.6	383.675	3.06224	0.149914	1.53676	0.99633
NG-Aug-5	NG-5	2009-08-01	Muang Kham (Upper Dam)	Nam Gam	Nam Gam	104.361	17.0814	2099.41	407.51	3.10495	0.0852626	1.56912	1.14953
NG-Aug-4	NG-4	2009-08-01	Na Kam (Upper Dam)	Nam Gam	Nam Gam	104.426	17.0023	2444.05	420.226	1.64754	0.716062	1.66979	1.21359
NG-Aug-3	NG-3	2009-08-01	Na Khu (Upper Dam)	Nam Gam	Nam Gam	104.629	16.961	2156.17	407.723	1.11176	0.436972	1.63385	1.21152
NG-Aug-2	NG-2	2009-08-01	That Phanom(Upper Nam Gam Dam)	Nam Gam	Nam Gam	104.717	16.9232	2412.9	464.718	6.89261	0.435712	2.1655	1.35203
NG-Aug-1	NG-1	2009-08-01	That Phanom(Lower Nam Gam Dam)	Nam Gam	Nam Gam	104.719	16.9213	2440.11	458.875	7.03858	0.436835	2.08765	1.3165
NM-Aug-1	NM-1	2009-08-01	Khong Chiam	Nam Mun	Nam Mun	105.493	15.31	3612.88	433.745	0.713647	0.21572	3.08106	1.65692
NM-Aug-2	NM-2	2009-08-01	Tung Lung	Nam Mun	Nam Mun	105.423	15.2934	3596.36	434.405	1.46252	0.108803	3.11138	1.63548
NM-Aug-4	NM-4	2009-08-01	Bung Malaeng	Nam Mun	Nam Mun	105.029	15.2729	3613.24	424.227	0.574593	0.211815	3.0216	1.58442
NM-Aug-3	NM-3	2009-08-01	Ko Tai	Nam Mun	Nam Mun	105.256	15.2365	3635.76	429.841	0.490904	0.333934	3.0812	1.57354
NM-Aug-5	NM-5	2009-08-01	Nong Kin	Nam Mun	Nam Mun	104.862	15.2227	4512.08	473.16	9.91572	0.397339	3.95653	1.58843
SK-Oct-5	SK-5	2009-10-01	Tha Kon	Nam Songkhram	Nam Songkhram	103.919	17.8177	8299.13	529.785	24.4325	0.513714	3.17345	1.00659
SK-Oct-4	SK-4	2009-10-01	Na Thom	Nam Songkhram	Nam Songkhram	104.018	17.81	8965.68	553.89	25.2214	0.313906	3.13383	1.0498
SK-Oct-3	SK-3	2009-10-01	Ban Kha	Nam Songkhram	Nam Songkhram	104.076	17.7092	6440.38	606.15	26.4606	0.174539	2.82532	1.29134
SK-Oct-2	SK-2	2009-10-01	Tha Bo	Nam Songkhram	Nam Songkhram	104.218	17.6561	8756.24	567.491	24.5915	0.1767	2.75943	1.08423
SK-Oct-1	SK-1	2009-10-01	Chai Buri	Nam Songkhram	Nam Songkhram	104.414	17.6418	7892.3	563.339	16.4617	0.175995	2.6288	1.19036
NG-Oct-6	NG-6	2009-10-01	Phon Na Kaeo(Upper Dam)	Nam Gam	Nam Gam	104.283	17.1537	1994.18	370.558	0.484499	0.441011	1.37325	0.94939
NG-Oct-5	NG-5	2009-10-01	Muang Kham (Upper Dam)	Nam Gam	Nam Gam	104.361	17.0814	1829.36	371.412	0.555464	0.118811	1.40014	0.967385
NG-Oct-4	NG-4	2009-10-01	Na Kam (Upper Dam)	Nam Gam	Nam Gam	104.426	17.0023	1986.84	387.765	1.09807	0.239964	1.67839	1.00651
NG-Oct-3	NG-3	2009-10-01	Na Khu (Upper Dam)	Nam Gam	Nam Gam	104.629	16.961	2428.6	420.11	1.07061	0.123062	1.69019	1.09807
NG-Oct-2	NG-2	2009-10-01	That Phanom(Upper Nam Gam Dam)	Nam Gam	Nam Gam	104.717	16.9232	3080.08	445.976	16.9087	0.303095	2.12825	1.14483
NG-Oct-1	NG-1	2009-10-01	That Phanom(Lower Nam Gam Dam)	Nam Gam	Nam Gam	104.719	16.9213	3417.58	443.135	14.4011	0.391886	2.14105	1.17334
NM-Oct-1	NM-1	2009-10-01	Khong Chiam	Nam Mun	Nam Mun	105.493	15.31	3868.83	436.43	0.933531	0.212872	3.11012	1.51366
NM-Oct-2	NM-2	2009-10-01	Tung Lung	Nam Mun	Nam Mun	105.423	15.2934	3857.51	439.687	0.905067	0.137349	3.12019	1.48064
NM-Oct-4	NM-4	2009-10-01	Bung Malaeng	Nam Mun	Nam Mun	105.029	15.2729	3905.3	441.178	2.21326	0.0900777	3.1193	1.47185
NM-Oct-3	NM-3	2009-10-01	Ko Tai	Nam Mun	Nam Mun	105.256	15.2365	3860.27	440.115	1.19946	0.139062	3.11342	1.4922
NM-Oct-5	NM-5	2009-10-01	Nong Kin	Nam Mun	Nam Mun	104.862	15.2227	4478.27	475.817	1.79573	0.401765	3.57249	1.55263
SK-Dec-5	SK-5	2009-12-01	Tha Kon	Nam Songkhram	Nam Songkhram	103.919	17.8177	14412.8	437.387	4.33885	0.0234149	4.80051	0.636596
SK-Dec-4	SK-4	2009-12-01	Na Thom	Nam Songkhram	Nam Songkhram	104.018	17.81	15857.2	600.719	8.85872	0.0800665	4.67022	0.796371
SK-Dec-3	SK-3	2009-12-01	Ban Kha	Nam Songkhram	Nam Songkhram	104.076	17.7092	16129.2	641.291	11.8546	0.360805	4.56429	0.937947
SK-Dec-2	SK-2	2009-12-01	Tha Bo	Nam Songkhram	Nam Songkhram	104.218	17.6561	15989.5	696.307	1.14546	0.0612184	4.34774	0.836629
SK-Dec-1	SK-1	2009-12-01	Chai Buri	Nam Songkhram	Nam Songkhram	104.414	17.6418	11065.4	628.023	0.298382	0.0507718	3.45108	0.898449
NG-Dec-6	NG-6	2009-12-01	Phon Na Kaeo(Upper Dam)	Nam Gam	Nam Gam	104.283	17.1537	2112.67	386.33	0.740415	0.0633745	1.36373	0.743208
NG-Dec-5	NG-5	2009-12-01	Muang Kham (Upper Dam)	Nam Gam	Nam Gam	104.361	17.0814	2312.16	406.893	1.16941	0.0447431	1.6162	0.945158
NG-Dec-4	NG-4	2009-12-01	Na Kam (Upper Dam)	Nam Gam	Nam Gam	104.426	17.0023	2188.52	379.563	0.398725	0.0442373	2.29203	0.923992
NG-Dec-3	NG-3	2009-12-01	Na Khu (Upper Dam)	Nam Gam	Nam Gam	104.629	16.961	3086.07	454.841	0.355026	0.0758644	1.81749	1.08737
NG-Dec-2	NG-2	2009-12-01	That Phanom(Upper Nam Gam Dam)	Nam Gam	Nam Gam	104.717	16.9232	3213.28	408.907	50.7621	0.461288	2.20528	1.12832
NG-Dec-1	NG-1	2009-12-01	That Phanom(Lower Nam Gam Dam)	Nam Gam	Nam Gam	104.719	16.9213	1880.24	350.969	0.748191	0.036498	2.12752	0.657375
NM-Dec-1	NM-1	2009-12-01	Khong Chiam	Nam Mun	Nam Mun	105.493	15.31	4609.99	429.403	0.762706	0.0614975	3.20594	1.17012
NM-Dec-2	NM-2	2009-12-01	Tung Lung	Nam Mun	Nam Mun	105.423	15.2934	4535.47	426.177	0.326077	0.150716	3.14846	1.14405
NM-Dec-4	NM-4	2009-12-01	Bung Malaeng	Nam Mun	Nam Mun	105.029	15.2729	4668.44	431.633	0.204751	0.0215013	3.12409	1.12858
NM-Dec-3	NM-3	2009-12-01	Ko Tai	Nam Mun	Nam Mun	105.256	15.2365	4307.31	419.597	0.27535	0.0651943	3.06359	1.15316
NM-Dec-5	NM-5	2009-12-01	Nong Kin	Nam Mun	Nam Mun	104.862	15.2227	4862.56	432.325	0.189195	0.104479	3.20905	1.13225
LAO0912-02	LAO-26	2009-12-18	Vientiane	Mekong	Mekong	102.609	17.9527	491.186	373.081	0.288283	0.0067965	2.81119	0.336703
LAO0912-01	THA-27	2009-12-18	Songkhram Mekong Confl	Mekong	Mekong	104.464	17.6552	480.84	362.14	0.00626687	0.00332024	2.5838	0.309919
SK-Apr-5	SK-5	2010-04-01	Tha Kon	Nam Songkhram	Nam Songkhram	103.919	17.8177	19980	497.818	8.22418	0.469506	5.90583	0.638026
SK-Apr-4	SK-4	2010-04-01	Na Thom	Nam Songkhram	Nam Songkhram	104.018	17.81	24329.5	873.764	13.8721	0.27745	5.83857	0.767511
SK-Apr-3	SK-3	2010-04-01	Ban Kha	Nam Songkhram	Nam Songkhram	104.076	17.7092	28713.1	1120.69	20.2996	0.331383	6.17339	1.17001
SK-Apr-2	SK-2	2010-04-01	Tha Bo	Nam Songkhram	Nam Songkhram	104.218	17.6561	27677.9	1272.09	1.21248	0.069672	6.23112	0.844764
NG-Apr-6	NG-6	2010-04-01	Phon Na Kaeo(Upper Dam)	Nam Gam	Nam Gam	104.283	17.1537	2122.51	364.943	0.516473	0.331409	1.41009	0.742591
NG-Apr-5	NG-5	2010-04-01	Muang Kham (Upper Dam)	Nam Gam	Nam Gam	104.361	17.0814	2459.77	424.365	0.509619	0.114384	1.87162	0.702397
NG-Apr-4	NG-4	2010-04-01	Na Kam (Upper Dam)	Nam Gam	Nam Gam	104.426	17.0023	2508.65	383.954	0.310306	0.345201	2.97414	0.706574
NG-Apr-3	NG-3	2010-04-01	Na Khu (Upper Dam)	Nam Gam	Nam Gam	104.629	16.961	5943.45	587.116	0.367359	0.0965859	2.17593	0.939732
NG-Apr-2	NG-2	2010-04-01	That Phanom(Upper Nam Gam Dam)	Nam Gam	Nam Gam	104.717	16.9232	2852.41	441.235	7.31567	0.138472	2.28486	0.751263
NG-Apr-1	NG-1	2010-04-01	That Phanom(Lower Nam Gam Dam)	Nam Gam	Nam Gam	104.719	16.9213	2038.24	346.528	0.506191	0.0469636	2.28254	0.670139
NM-Apr-1	NM-1	2010-04-01	Khong Chiam	Nam Mun	Nam Mun	105.493	15.31	4867.37	446.406	0.56836	0.285875	3.46096	1.53513
NM-Apr-2	NM-2	2010-04-01	Tung Lung	Nam Mun	Nam Mun	105.423	15.2934	5909.23	470.592	0.362242	0.0948103	3.56534	1.36824
NM-Apr-4	NM-4	2010-04-01	Bung Malaeng	Nam Mun	Nam Mun	105.029	15.2729	8251.76	533.553	0.619319	0.060707	4.01549	1.20921
NM-Apr-3	NM-3	2010-04-01	Ko Tai	Nam Mun	Nam Mun	105.256	15.2365	7213.78	530.048	0.492183	0.22555	3.85617	1.23231
NM-Apr-5	NM-5	2010-04-01	Nong Kin	Nam Mun	Nam Mun	104.862	15.2227	7132.55	498.695	0.0738963	0.0422579	3.94426	1.14951
NG-Jun-6	NG-6	2010-06-01	Phon Na Kaeo(Upper Dam)	Nam Gam	Nam Gam	104.283	17.1537	2269.15	368.775	8.81482	0.318084	1.40775	0.649664
NG-Jun-5	NG-5	2010-06-01	Muang Kham (Upper Dam)	Nam Gam	Nam Gam	104.361	17.0814	2529.69	385.603	1.3488	0.5993	1.51942	0.968529
NG-Jun-4	NG-4	2010-06-01	Na Kam (Upper Dam)	Nam Gam	Nam Gam	104.426	17.0023	2690.32	397.672	0.626126	0.400353	3.00991	0.838018
NG-Jun-3	NG-3	2010-06-01	Na Khu (Upper Dam)	Nam Gam	Nam Gam	104.629	16.961	8714.91	787.596	6.46014	0.252706	2.67081	1.26097
NG-Jun-2	NG-2	2010-06-01	That Phanom(Upper Nam Gam Dam)	Nam Gam	Nam Gam	104.717	16.9232	2809.31	452.451	29.6818	0.155785	2.14234	0.26122
NG-Jun-1	NG-1	2010-06-01	That Phanom(Lower Nam Gam Dam)	Nam Gam	Nam Gam	104.719	16.9213	1109.32	386.463	0.686641	0.172003	3.21978	0.486745
NM-Jun-1	NM-1	2010-06-01	Khong Chiam	Nam Mun	Nam Mun	105.493	15.31	6212.33	484.177	0.364689	0.126202	3.61584	1.38024
NM-Jun-2	NM-2	2010-06-01	Tung Lung	Nam Mun	Nam Mun	105.423	15.2934	6233.93	484.996	0.246633	0.0981583	3.60054	1.19285
NM-Jun-3	NM-3	2010-06-01	Ko Tai	Nam Mun	Nam Mun	105.256	15.2365	5024.83	460.807	0.104889	0.192704	3.35784	1.08658
